# Supplementary material for: Genome-Wide Identification and Characterization of TCP Family Genes in Pak-Choi [Brassica campestris (syn. Brassica rapa) ssp. chinensis var. communis]
Source: Front Plant Sci. 2022 May 9;13:854171. doi: 10.3389/fpls.2022.854171 (PMC9125175; doi:10.3389/fpls.2022.854171)
Supplement: Supplementary file 1 [file Table_1.XLSX]

## Sheet: Table S1
Table S1. Primers used in the paper.
Gene name	Squence 5’-3’
Cloning
BcTCP1-S	ATGTCTTCTTCCAACAATGA
BcTCP1-A	TTAAGCTAGATAAGAGTCT
BcTCP2-S	ATGTCTTCTTCCAACAATGATTAC
BcTCP2-A	CTACGCTAGAGAAGAGTCTTG
BcTCP3-S	ATGTCTTCTTCCAACAATGGTTAC
BcTCP3-A	TTATGGGAACCCTCTGAAGAAATTT
BcTCP4-S	ATGGTTATAGAGAAGCTTAGG
BcTCP4-A	TCAGTTCTTGCCTTTACCC
BcTCP5-S	ATGTTGCTTAAATTCTGCTTATCG
BcTCP5-A	TCAATGGCGAGAAGCAGAGGACGG
BcTCP6-S	ATGATCTGTTCTTCTAAAGAAAAAG
BcTCP6-A	TCACGAATCTGAATCATTGTCATC
BcTCP7-S	ATGTCTAACAACAACGACGG
BcTCP7-A	TCAACGCTGGTCATCATCCTC
BcTCP8-S	ATGTCTAATAACGACGGAGTTATG
BcTCP8-A	TCAACGCTGGTCATCCTCTCTCCG
BcTCP9-S	ATGGATCTCTCCGACGACGGC
BcTCP9-A	TCACCCATCGCTATTTGAATTC
BcTCP10-S	ATGGCGACGATTAAACACCACG
BcTCP10-A	TCAGTGGTTCGATGATGACCGTGC
BcTCP11-S	ATGGGACTTAAAGGTTATAGC
BcTCP11-A	TTAGAGATGTGAGTTTGGAGG
BcTCP12-S	ATGTTTCCTTCAATAGACACC
BcTCP12-A	TCAGTAGCAGAGATAATCGTATAG
BcTCP13-S	ATGAATACCGGACCTTGGAGAG
BcTCP13-A	CTACTTCCGGTCGAACTGGACCG
BcTCP14-S	ATGGACGGCGGAGACAACGTTGG
BcTCP14-A	TTAATCTTGTGGATCTTCCTCACC
BcTCP15-S	ATGGATCCTGATCCAGATCATC
BcTCP15-A	CTAGGAATGATGACTTGTGCTTCC
BcTCP16-S	ATGGATCCTGATCCGGATCATAAC
BcTCP16-A	CTAGGAATGATGACTCGTGCTTCC
BcTCP17-S	ATGGATCCGGATCATAACCAG
BcTCP17-A	CTAGGAATGATGACTTGTGCTTCC
BcTCP18-S	ATGAACAACAGGTCTTTCAGTAC
BcTCP18-A	TCACATATTATGGTAGTTGTAC
BcTCP19-S	ATGAACAACAACAAGACTTTCAG
BcTCP19-A	TTACATATTATGATAGTTGTACAAG
BcTCP20-S	ATGGAATCGAATCTTGAAGGCAAAG
BcTCP20-A	TCAGCGTTTGAGTCGTGCCTTCATC
BcTCP21-S	ATGTCGAACGACGACGGGACAGTG
BcTCP21-A	TCAACGTGAGTTATCCTCCTCCTC
BcTCP22-S	ATGACGAGCAACGACGGACCAGTGC
BcTCP22-A	TTAACGTGGGTTATCCTCTTCCC
BcTCP23-S	ATGGAGAACAACGACGGAGCAATG
BcTCP23-A	TCAACGTGAGTCATCCTCTTCTC
BcTCP24-S	ATGGATCAGAACTCTCACGACCG
BcTCP24-A	TTATTTAATATACTCAGAATGAA
BcTCP25-S	ATGGAGGTCGACGACGACATTG
BcTCP25-A	CTATCTCCCATCCTTTCCTTTATC
BcTCP26-S	ATGGAAGACGACGACGACATTGAG
BcTCP26-A	CTATCTTCTCTCCTTTCCTTTATC
Subcellular localization
BcTCP3-GFP-S	GAGAACACGGGGGACTCTAGAATGTCTTCTTCCAACAATGGTTACA
BcTCP3-GFP-A	GCCCTTGCTCACCATGGATCCTGGGAACCCTCTGAAGAAATTT
BcTCP12-GFP-S	GAGAACACGGGGGACTCTAGAATGTTTCCTTCAATAGACACCAATG
BcTCP12-GFP-A	GCCCTTGCTCACCATGGATCCGTAGCAGAGATAATCGTATAGAGAAAAAG
BcTCP21-GFP-S	GAGAACACGGGGGACTCTAGAATGTCGAACGACGACGGGAC
BcTCP21-GFP-A	GCCCTTGCTCACCATGGATCCACGTGAGTTATCCTCCTCCTCCC
BcTCP22-GFP-S	GAGAACACGGGGGACTCTAGAATGACGAGCAACGACGGACC
BcTCP22-GFP-A	GCCCTTGCTCACCATGGATCCACGTGGGTTATCCTCTTCCCTC
qPCR
qBcActin-S	GTTGCTATCCAGGCTGTTCT
qBcActin-A	AGCGTGAGGAAGAGCATAAC
qBcTCP1-S	TTGGGGTTTGACAAAGCCAGTA
qBcTCP1-A	TCGCCATCCTCTTCCTCCTC
qBcTCP2-S	GGGGTGGTGTAGAAGAGGATGA
qBcTCP2-A	TCGGAGACGGCTTCTGGAT
qBcTCP3-S	AAGATTTTGGAAACGATGGAGG
qBcTCP3-A	TTAGCCTTTCCTTTTGCTTTGG
qBcTCP4-S	AGCCCAGCAAAGCGGTCG
qBcTCP4-A	CAGCAGCGGTAGGAGAAGCA
qBcTCP5-S	CTCCGTAGCCGAGCCTGTT
qBcTCP5-A	CCTCCGTTTCCTGTATCGTTTG
qBcTCP6-S	GTTCGGTGGCAAAGACAGACA
qBcTCP6-A	TGGAAATTGTAATGGAGGGAGC
qBcTCP7-S	ACGGAAGAGGGAGAAGGATACG
qBcTCP7-A	TGAGGCTGACACGGTGGAGA
qBcTCP8-S	GCGGTAAAGACGACATGGGA
qBcTCP8-A	TGTTGCTGTTGCTGCTGGTG
qBcTCP9-S	GGGGTGCTTGCCGCTTTG
qBcTCP9-A	TCATCCTGATCGCTCTGTTGTG
qBcTCP10-S	CCACGAAGATGAACGCCTAAG
qBcTCP10-A	CGGAACCTGCAACGAAGACT
qBcTCP11-S	TCCTGAAGACGCAATGAAAACG
qBcTCP11-A	GGTCTCGGGGACTACTGTGCT
qBcTCP12-S	GCAAGCTGATGTTGATTCTCCG
qBcTCP12-A	TGCCTGTCCCTTTTCTTTCCA
qBcTCP13-S	TAAAGCCGTTGACTGGTTGCT
qBcTCP13-A	TGACCCGGTGGTTGACTAAGAT
qBcTCP14-S	CGGTTTCAAGCGGTTTACATTT
qBcTCP14-A	AACTTGCCGTCCGTACTGATTT
qBcTCP15-S	CAAGAAACCACCTCCAAAGCG
qBcTCP15-A	GGTTCCAGTCCCCGTAGCG
qBcTCP16-S	CTCCGCTGCTCATCTTCGTAC
qBcTCP16-A	TCCCCATCTGGTTGTGGTCTAA
qBcTCP17-S	GCTCCCATTGCTTTGTTTTCTG
qBcTCP17-A	TTGCTGATTCGCCGTCTCC
qBcTCP18-S	CTCGTCGCCTCTTTCCTCCC
qBcTCP18-A	CGATCCGTTCTGCTTGGTTTCT
qBcTCP19-S	CGACCACAAGTAAATGCCGTAG
qBcTCP19-A	AGGGCGTCACCTCAAAAGAAG
qBcTCP20-S	GGACATCAACCGCCAAGACA
qBcTCP20-A	CCCACCAGTAACGAACCCAGT
qBcTCP21-S	TGGGTTCTGGGCGGTTCC
qBcTCP21-A	GCTGGTGTCGGACGAAGAGTG
qBcTCP22-S	ATAGCCGCCACGGGAACG
qBcTCP22-A	CCAAAACCCACCACCACTCATC
qBcTCP23-S	AACGACGGAGCAATGACTAACG
qBcTCP23-A	TGGCGGCTATGATGGAAGG
qBcTCP24-S	TGGGTTTCATCATCAGGGCTAC
qBcTCP24-A	AGGTTGAGGCACCACATTCG
qBcTCP25-S	TCGGCTTGTAGCAGTGGCA
qBcTCP25-A	TGAAGGAGCTTTGAGCATTTTG
qBcTCP26-S	ACTGAAATGAGGGACTGGAGCA
qBcTCP26-A	GACGGTCTTGGAGGTCGTAGAA
