# Supplementary material for: Genome-Wide Identification and Characterization of TCP Family Genes in Pak-Choi [Brassica campestris (syn. Brassica rapa) ssp. chinensis var. communis]
Source: Front Plant Sci. 2022 May 9;13:854171. doi: 10.3389/fpls.2022.854171 (PMC9125175; doi:10.3389/fpls.2022.854171)
Supplement: Supplementary file 2 [file Table_2.XLSX]

## Sheet: Sheet1
Table S2. Catergory information of Cis-elements in BcTCPs promoters.
Gene name	Promoter related and bingding sites element						Light responsive element																		Hormone responsive element								Environment responsive element														Development related element
	TATA-box	CAAT-box	CCAAT-box	AT-rich element	HMG-TATA-region	G-box	AE-box	ACE	GT1-motif	Box 4	MRE	Sp1	Gap-box	G-Box	GATA-motif	GA-motif	TCT-motif	LAMP-element	AT1-motif	AAAC-motif	TCCC-motif	GTGGC-motif	ATCT-motif	ATC-motif	ABRE	P-box	GARE-motif	TATC-box	AuxRR-core	TGA-element	TCA-element	ERE	GC-motif	ARE	LTR	AAGAA-motif	O2-site	Myb-binding site	TATA	AT~TATA-box	as-1	HD-Zip 1	TGACG-motif	GCN4_motif	Myb	WUN-motif	I-box	AT~TATA-box	MYB
BcTCP1	51	32	0	1	0	0	1	1	6	2	1	0	0	0	0	0	0	0	0	0	0	0	1	0	0	0	1	0	0	2	0	3	1	2	0	3	1	2	1	0	1	1	1	1	3	1	3	10	8
BcTCP2	40	23	1	1	0	0	1	0	1	4	0	0	0	0	1	1	0	0	0	0	0	0	0	0	0	0	0	0	0	1	1	3	0	1	1	0	2	2	1	0	2	0	2	0	2	0	1	2	3
BcTCP3	29	13	0	0	0	0	1	0	3	1	1	0	0	0	0	0	0	1	0	0	0	0	0	0	0	0	0	0	0	1	0	0	0	2	0	0	1	0	0	0	0	0	0	0	1	0	0	2	1
BcTCP4	45	41	0	0	0	0	1	0	1	1	0	0	0	0	0	0	0	0	1	0	0	0	0	0	0	0	0	0	0	0	2	1	0	7	1	5	0	1	2	0	0	0	0	0	1	1	0	7	4
BcTCP5	25	17	0	0	0	0	0	0	1	1	0	0	0	1	0	0	0	0	0	0	0	0	0	0	1	0	0	0	0	0	0	1	0	2	0	1	0	0	1	0	1	0	1	0	2	0	0	1	0
BcTCP6	9	11	0	0	0	0	0	0	0	0	0	0	0	0	0	0	1	0	0	0	0	0	0	0	0	0	0	0	0	1	0	1	0	0	0	0	0	0	1	0	1	0	1	0	0	0	0	0	0
BcTCP7	26	31	0	0	0	3	0	0	0	3	0	1	0	1	0	0	0	0	0	0	0	0	0	0	3	0	0	0	0	0	0	0	0	2	0	0	0	0	0	0	0	0	0	0	2	1	1	2	0
BcTCP8	37	27	0	0	0	5	0	0	0	2	0	0	0	1	0	0	2	0	0	0	0	1	0	0	5	0	0	0	0	0	0	0	0	1	0	2	0	1	1	0	2	0	2	0	2	1	0	1	1
BcTCP9	51	46	0	1	0	1	0	0	3	4	1	0	0	1	0	0	1	0	0	0	1	0	0	0	3	0	0	0	0	0	0	3	0	4	2	1	0	0	0	0	3	0	3	0	0	0	0	4	3
BcTCP10	23	31	2	0	0	4	1	0	5	0	0	0	0	2	2	0	1	0	0	0	0	0	1	0	5	0	0	1	0	1	0	0	0	0	0	0	1	0	0	0	1	0	1	1	1	1	2	3	1
BcTCP11	49	29	0	0	0	1	1	1	0	1	0	0	0	0	1	0	1	2	0	0	0	0	0	0	0	1	0	0	0	0	3	2	0	2	1	0	0	0	0	0	3	0	3	0	1	0	1	4	7
BcTCP12	44	35	2	0	0	4	1	0	2	3	0	0	0	2	3	0	2	0	0	0	0	0	0	0	6	0	0	0	0	0	3	0	1	4	1	1	0	0	0	0	0	0	0	0	1	0	2	3	3
BcTCP13	61	29	0	1	0	7	1	0	2	4	0	0	0	3	0	0	0	1	0	0	0	0	0	0	8	0	0	0	1	0	0	6	0	1	1	1	1	1	0	0	1	0	1	0	0	2	2	2	3
BcTCP14	87	31	0	0	0	4	1	0	1	4	0	0	0	0	0	1	1	0	0	0	0	0	1	0	2	0	0	0	0	1	0	0	0	1	0	0	1	0	1	0	4	0	4	0	1	1	1	9	3
BcTCP15	83	39	0	0	0	2	1	0	1	3	0	0	0	0	1	1	0	0	1	0	1	0	0	0	3	0	0	0	0	3	0	1	0	4	0	2	0	0	1	0	1	1	1	0	1	0	1	10	6
BcTCP16	38	25	0	0	0	3	0	0	1	3	0	0	0	0	1	0	0	0	0	0	1	0	0	0	2	0	0	0	0	1	1	2	0	3	0	1	0	0	1	0	0	0	0	0	3	1	0	5	0
BcTCP17	50	29	0	0	0	2	0	1	1	6	1	0	0	1	0	0	1	0	0	0	0	0	0	0	6	2	1	0	0	1	2	1	0	3	0	1	0	1	2	0	2	0	2	0	0	0	0	1	2
BcTCP18	25	13	0	0	0	0	0	0	1	0	0	0	0	0	2	1	0	0	0	0	0	0	0	1	0	1	0	0	0	0	0	1	0	0	0	3	0	0	1	0	1	0	1	0	0	0	2	3	2
BcTCP19	48	27	0	1	0	0	0	0	2	2	1	0	0	0	4	0	0	0	0	1	0	0	0	1	0	1	0	0	0	0	0	1	0	0	0	2	0	0	1	0	1	0	1	0	0	0	0	4	2
BcTCP20	24	26	0	0	0	0	1	0	2	4	0	0	0	0	2	0	0	0	0	0	0	0	0	0	0	0	1	0	0	0	1	1	0	2	1	0	2	1	1	0	1	0	1	0	1	1	2	1	3
BcTCP21	43	39	0	0	0	2	0	0	0	1	1	0	0	0	0	0	1	0	0	0	0	1	0	0	0	0	0	0	1	1	0	1	1	2	2	0	1	0	0	0	1	1	1	0	3	1	0	3	3
BcTCP22	20	21	0	0	0	2	0	0	0	2	0	0	0	1	0	0	0	0	0	0	0	0	0	0	2	0	0	1	0	1	1	1	0	0	0	0	2	0	0	0	2	0	2	0	1	0	0	3	4
BcTCP23	10	16	0	0	0	3	0	2	0	4	1	0	0	2	1	1	0	0	0	0	0	0	0	0	2	0	0	0	0	2	0	1	1	0	0	2	1	0	0	0	1	0	1	0	0	1	0	0	0
BcTCP24	79	41	0	0	0	2	1	1	2	5	1	0	0	0	1	1	0	0	0	0	0	0	0	0	1	0	0	0	0	0	2	1	0	1	0	1	0	0	1	0	0	0	0	0	0	2	0	8	6
BcTCP25	18	2	0	0	0	0	0	0	0	0	0	0	0	0	0	0	1	0	0	0	0	0	0	0	0	0	0	0	0	0	0	0	0	0	1	0	0	0	0	0	0	0	0	0	1	0	0	7	0
BcTCP26	54	31	0	0	0	0	0	0	1	4	0	0	0	0	4	0	1	0	0	0	1	0	0	0	0	1	0	1	0	0	0	1	0	2	2	3	0	0	1	0	1	0	1	0	3	1	0	6	2
[truncated: 38 more columns]
