# Supplementary material for: Genome-Wide Identification and Characterization of TCP Family Genes in Pak-Choi [Brassica campestris (syn. Brassica rapa) ssp. chinensis var. communis]
Source: Front Plant Sci. 2022 May 9;13:854171. doi: 10.3389/fpls.2022.854171 (PMC9125175; doi:10.3389/fpls.2022.854171)
Supplement: Supplementary file 3 [file Table_3.xlsx]

## Sheet: Table S3
Table S3. Identification of TCP genes in Pak-choi
Gene name	CDS (bp)	Size (aa)	Mass (KDa)	pI	Type	Atortholog	Predicted localization
BcTCP1	1050	349	39.75	6.14	CYC/TB1	AtTCP1	nuclear
BcTCP2	1041	346	39.31	5.5	CYC/TB1	AtTCP1	nuclear
BcTCP3	1059	352	39.93	5.49	CYC/TB1	AtTCP1	nuclear
BcTCP4	1170	389	42.86	7.1	CIN	AtTCP2	nuclear
BcTCP5	1563	520	56.74	8.95	CIN	AtTCP4	nuclear
BcTCP6	1140	379	42.15	6.18	CIN	AtTCP5	nuclear
BcTCP7	651	216	23.12	9.38	PCF	AtTCP7	nuclear
BcTCP8	846	281	30.42	9.63	PCF	AtTCP7	nuclear
BcTCP9	1185	394	41.43	6	PCF	AtTCP8	nuclear
BcTCP10	975	324	34.51	9.58	PCF	AtTCP9	nuclear
BcTCP11	1047	348	38.63	6.34	CIN	AtTCP10	nuclear
BcTCP12	999	332	37.89	8.78	CYC/TB1	AtTCP12	nuclear
BcTCP13	930	309	34.37	6.87	CIN	AtTCP13	nuclear
BcTCP14	1395	464	49.98	6.59	PCF	AtTCP14	nuclear
BcTCP15	969	322	34.11	6.89	PCF	AtTCP15	nuclear
BcTCP16	930	309	33.05	8.06	PCF	AtTCP15	nuclear
BcTCP17	909	302	31.75	8.75	PCF	AtTCP15	nuclear
BcTCP18	1278	425	48.46	8.56	CYC/TB1	AtTCP18	nuclear
BcTCP19	1287	428	48.91	6.68	CYC/TB1	AtTCP18	nuclear
BcTCP20	807	268	28.84	8.6	PCF	AtTCP19	nuclear
BcTCP21	711	236	24.73	8.89	PCF	AtTCP21	nuclear
BcTCP22	693	230	23.75	9.99	PCF	AtTCP21	nuclear, cytoplasmic
BcTCP23	765	254	26.48	9.24	PCF	AtTCP21	nuclear
BcTCP24	1176	391	41.02	7.25	PCF	AtTCP22	nuclear
BcTCP25	960	319	35.4	7.8	CIN	AtTCP24	nuclear
BcTCP26	927	308	34.41	6.61	CIN	AtTCP24	nuclear
